# Supplementary material for: Optimising testing strategies for classification of human health and environmental hazards – A proof-of-concept study
Source: Toxicol Lett. 2020 Dec 15;335:64–70. doi: 10.1016/j.toxlet.2020.10.008 (PMC7762716; doi:10.1016/j.toxlet.2020.10.008)
Supplement: Supplementary file 1 [file mmc1.zip]

Archive with 1 entries (1 files):
- TOXLET-D-20-00614_DataProfile.xml
