# Supplementary material for: Optimising testing strategies for classification of human health and environmental hazards – A proof-of-concept study
Source: Toxicol Lett. 2020 Dec 15;335:64–70. doi: 10.1016/j.toxlet.2020.10.008 (PMC7762716; doi:10.1016/j.toxlet.2020.10.008)
Supplement: Supplementary file 1 [file mmc1.zip › TOXLET-D-20-00614_DataProfile.xml]

<?xml version="1.0" encoding="utf-8" standalone="no"?>
<data>
  <datasets>
    <author>ekim@gnu.ac.kr</author>
    <type>0</type>
    <dataset>
      <value>3</value>
      <reason>The authors do not have permission to share data</reason>
      <comments />
    </dataset>
  </datasets>
</data>
